# Supplementary material for: Integrated genomics approach to identify biologically relevant alterations in fewer samples
Source: BMC Genomics. 2015 Nov 14;16:936. doi: 10.1186/s12864-015-2138-4 (PMC4647579; doi:10.1186/s12864-015-2138-4)
Supplement: Additional file 2: — Additional Tables S1-S8: Copy number alterations of known genomic locations identified in HNSCC cell lines. Copy number alterations in halmark genes identified in HNSCC cell lines. Gene expression of hallmark genes by RNA sequencing and qPCR. Features of whole exome and transcriptome sequencing. Validation of mutations in hallmark and novel genes. Details of mutations identified by integrated analysis in HNSCC cell lines. Primer sequences used for Sanger sequenicng based validation of mutations. Primers used for copy number and gene expression study using qPCR. (ZIP 249 kb) [file 12864_2015_2138_MOESM2_ESM.zip]

Archive with 2 entries (2 files):
- Pratik et al_SI_TableS6_20150910.xlsx
- Pratik et al_SI_Tables_20150910.pdf
